# Supplementary material for: Elevated Likelihood of Infectious Complications Related to Oral Mucositis After Hematopoietic Stem Cell Transplantation: A Systematic Review and Meta-Analysis of Outcomes and Risk Factors
Source: Cancers (Basel). 2025 Aug 14;17(16):2657. doi: 10.3390/cancers17162657 (PMC12384372; doi:10.3390/cancers17162657)
Supplement: Supplementary file 1 [file cancers-17-02657-s001.zip]

Archive with 1 entries (1 files):
- cancers-3760499-supplementary.pdf
